# Supplementary material for: Monitoring the Epidemiology of Otitis Using Free-Text Pediatric Medical Notes: A Deep Learning Approach
Source: J Pers Med. 2023 Dec 25;14(1):28. doi: 10.3390/jpm14010028 (PMC10817419; doi:10.3390/jpm14010028)
Supplement: Supplementary file 1 [file jpm-14-00028-s001.zip]

Archive with 1 entries (1 files):
- jpm-2775829-supplementary.pdf
